# Supplementary material for: Identifying bedrest using 24-h waist or wrist accelerometry in adults
Source: PLoS One. 2018 Mar 23;13(3):e0194461. doi: 10.1371/journal.pone.0194461 (PMC5865746; doi:10.1371/journal.pone.0194461)
Supplement: S1 Table — (XLSX) [file pone.0194461.s001.xlsx]

## Sheet: WAIST
S1 Table 1a
Bedrest and activity thresholds for the waist-worn accelerometer
ARGUMENTS	Sensitivity	Specificity	Accuracy	SD		WAIST
7.5_800_110_30	0.877049	0.895047	0.73436	0.137924
7.5_800_110_45	0.806391	0.953459	0.734447	0.161679
7.5_800_110_60	0.789077	0.981627	0.731465	0.193674
7.5_800_120_30	0.879433	0.895047	0.73436	0.13836
7.5_800_120_45	0.806391	0.953459	0.731305	0.160812
7.5_800_120_60	0.789077	0.981627	0.731465	0.194174
7.5_800_130_30	0.879433	0.89422	0.73436	0.137855
7.5_800_130_45	0.806391	0.953459	0.731305	0.159212
7.5_800_130_60	0.792023	0.980365	0.731465	0.190381
7.5_800_140_30	0.879433	0.89422	0.73436	0.137479
7.5_800_140_45	0.809843	0.953459	0.731305	0.159192
7.5_800_140_60	0.796085	0.980365	0.731465	0.18931
7.5_800_150_30	0.879433	0.89422	0.73436	0.138728
7.5_800_150_45	0.809843	0.953459	0.731305	0.158834
7.5_800_150_60	0.796085	0.979839	0.723641	0.188976
7.5_900_110_30	0.880645	0.889303	0.733683	0.135351
7.5_900_110_45	0.806391	0.953459	0.731305	0.161503
7.5_900_110_60	0.789077	0.981627	0.747292	0.193377
7.5_900_120_30	0.882022	0.889303	0.733284	0.135697
7.5_900_120_45	0.806391	0.953459	0.731168	0.160646
7.5_900_120_60	0.789077	0.981627	0.747292	0.193991
7.5_900_130_30	0.882022	0.886898	0.733284	0.135249
7.5_900_130_45	0.806391	0.953459	0.731168	0.159048
7.5_900_130_60	0.792023	0.980365	0.745969	0.190189
7.5_900_140_30	0.882022	0.886898	0.733284	0.134889
7.5_900_140_45	0.809843	0.953459	0.731168	0.159035
7.5_900_140_60	0.809456	0.980365	0.745969	0.189113
7.5_900_150_30	0.882022	0.886898	0.733284	0.136082
7.5_900_150_45	0.809843	0.953459	0.729604	0.158678
7.5_900_150_60	0.809456	0.976484	0.723641	0.188784
7.5_1000_110_30	0.880645	0.888018	0.73436	0.135214
7.5_1000_110_45	0.806391	0.953459	0.731305	0.161567
7.5_1000_110_60	0.789077	0.981627	0.747292	0.192957
7.5_1000_120_30	0.882022	0.886898	0.73436	0.135561
7.5_1000_120_45	0.806391	0.953459	0.731168	0.16071
7.5_1000_120_60	0.789077	0.981627	0.747292	0.19357
7.5_1000_130_30	0.882022	0.885572	0.73436	0.135112
7.5_1000_130_45	0.806391	0.953459	0.731168	0.159115
7.5_1000_130_60	0.792023	0.980365	0.745969	0.189753
7.5_1000_140_30	0.882022	0.885572	0.73436	0.13475
7.5_1000_140_45	0.809843	0.953459	0.731168	0.159104
7.5_1000_140_60	0.809456	0.980365	0.745969	0.18867
7.5_1000_150_30	0.882022	0.885572	0.73436	0.135971
7.5_1000_150_45	0.809843	0.953459	0.729604	0.15855
7.5_1000_150_60	0.809456	0.976484	0.723641	0.188345
7.5_1100_110_30	0.880645	0.888018	0.73436	0.135278
7.5_1100_110_45	0.809843	0.952785	0.731305	0.161638
7.5_1100_110_60	0.789077	0.980392	0.747292	0.193609
7.5_1100_120_30	0.882022	0.886898	0.73436	0.135625
7.5_1100_120_45	0.809843	0.952785	0.731168	0.160781
7.5_1100_120_60	0.789077	0.980392	0.747292	0.194216
7.5_1100_130_30	0.882022	0.885572	0.73436	0.135176
7.5_1100_130_45	0.809843	0.952785	0.731168	0.159182
7.5_1100_130_60	0.792023	0.980365	0.745969	0.190402
7.5_1100_140_30	0.882022	0.885572	0.73436	0.134815
7.5_1100_140_45	0.834798	0.952785	0.731168	0.159167
7.5_1100_140_60	0.809456	0.980365	0.745969	0.189348
7.5_1100_150_30	0.882022	0.885572	0.73436	0.13604
7.5_1100_150_45	0.834798	0.952785	0.729604	0.158612
7.5_1100_150_60	0.809456	0.976484	0.723641	0.189034
7.5_1200_110_30	0.880645	0.888018	0.733683	0.135255
7.5_1200_110_45	0.809843	0.952785	0.731305	0.16138
7.5_1200_110_60	0.789077	0.980392	0.731465	0.193455
7.5_1200_120_30	0.882022	0.886898	0.728869	0.135602
7.5_1200_120_45	0.809843	0.952785	0.731168	0.160525
7.5_1200_120_60	0.789077	0.980392	0.731465	0.194065
7.5_1200_130_30	0.882022	0.885572	0.728869	0.135156
7.5_1200_130_45	0.809843	0.952785	0.731168	0.158919
7.5_1200_130_60	0.792023	0.980365	0.731465	0.190143
7.5_1200_140_30	0.882022	0.885572	0.728869	0.134795
7.5_1200_140_45	0.834798	0.952785	0.731168	0.158903
7.5_1200_140_60	0.809456	0.980365	0.731465	0.189087
7.5_1200_150_30	0.882022	0.885572	0.728869	0.136013
7.5_1200_150_45	0.834798	0.952785	0.729604	0.158346
7.5_1200_150_60	0.809456	0.976484	0.718731	0.188773
10_800_110_30	0.891775	0.880463	0.73445	0.136066
10_800_110_45	0.852575	0.92952	0.734447	0.155023
10_800_110_60	0.817857	0.973841	0.766715	0.151005
10_800_120_30	0.891775	0.880463	0.73445	0.138154
10_800_120_45	0.863071	0.92952	0.734447	0.155185
10_800_120_60	0.818367	0.973841	0.766715	0.149414
10_800_130_30	0.891775	0.880463	0.73445	0.137458
10_800_130_45	0.863071	0.92952	0.734447	0.155849
10_800_130_60	0.830935	0.972806	0.766715	0.146318
10_800_140_30	0.891775	0.880463	0.73445	0.137079
10_800_140_45	0.863071	0.92952	0.734447	0.15582
10_800_140_60	0.833603	0.972806	0.766715	0.14578
10_800_150_30	0.891775	0.880463	0.73445	0.138991
10_800_150_45	0.863071	0.92952	0.736104	0.156798
10_800_150_60	0.833603	0.972431	0.766715	0.146645
10_900_110_30	0.899807	0.875413	0.733683	0.133567
10_900_110_45	0.853933	0.92952	0.734254	0.154963
10_900_110_60	0.818367	0.972806	0.766715	0.150502
10_900_120_30	0.899807	0.875413	0.728509	0.135595
10_900_120_45	0.863071	0.92952	0.734254	0.155131
10_900_120_60	0.821053	0.972806	0.766943	0.149047
10_900_130_30	0.899807	0.875413	0.728509	0.134935
10_900_130_45	0.863071	0.92952	0.734254	0.155785
10_900_130_60	0.833603	0.972716	0.766943	0.145938
10_900_140_30	0.899807	0.873862	0.728509	0.134571
10_900_140_45	0.863071	0.92952	0.734254	0.155766
10_900_140_60	0.834586	0.972716	0.766943	0.145394
10_900_150_30	0.899807	0.873862	0.728352	0.136459
10_900_150_45	0.863071	0.92952	0.736104	0.156811
10_900_150_60	0.834586	0.971297	0.766943	0.14627
10_1000_110_30	0.899807	0.875413	0.733683	0.133438
10_1000_110_45	0.853933	0.917263	0.734254	0.15503
10_1000_110_60	0.818367	0.972806	0.76128	0.150641
10_1000_120_30	0.899807	0.875413	0.728509	0.135467
10_1000_120_45	0.863071	0.917263	0.734254	0.155192
10_1000_120_60	0.821053	0.972806	0.766715	0.149162
10_1000_130_30	0.899807	0.875413	0.728509	0.134805
10_1000_130_45	0.863071	0.917263	0.734254	0.155841
10_1000_130_60	0.833603	0.972716	0.766715	0.146037
10_1000_140_30	0.899807	0.873862	0.728509	0.134442
10_1000_140_45	0.863071	0.917263	0.734254	0.155826
10_1000_140_60	0.834586	0.972716	0.766715	0.14548
10_1000_150_30	0.899807	0.873862	0.728352	0.136357
10_1000_150_45	0.863071	0.917263	0.736104	0.156662
10_1000_150_60	0.834586	0.971297	0.766715	0.146384
10_1100_110_30	0.899811	0.875413	0.733683	0.133762
10_1100_110_45	0.863071	0.917263	0.731168	0.155177
10_1100_110_60	0.818367	0.972806	0.76128	0.151353
10_1100_120_30	0.899811	0.875413	0.728509	0.135789
10_1100_120_45	0.865145	0.917263	0.731168	0.15534
10_1100_120_60	0.821053	0.972806	0.766715	0.149866
10_1100_130_30	0.899811	0.875413	0.728509	0.135171
10_1100_130_45	0.865145	0.917263	0.731168	0.155988
10_1100_130_60	0.833603	0.972716	0.766715	0.146744
10_1100_140_30	0.899811	0.873862	0.728509	0.134808
10_1100_140_45	0.865145	0.917263	0.731168	0.155973
10_1100_140_60	0.834798	0.972716	0.766715	0.146189
10_1100_150_30	0.899811	0.873862	0.713257	0.136724
10_1100_150_45	0.865145	0.917263	0.734254	0.1568
10_1100_150_60	0.834798	0.971297	0.766715	0.147104
10_1200_110_30	0.899811	0.865729	0.729985	0.133885
10_1200_110_45	0.863071	0.917263	0.734254	0.15546
10_1200_110_60	0.821053	0.972806	0.76128	0.151835
10_1200_120_30	0.899811	0.865729	0.728509	0.135904
10_1200_120_45	0.865145	0.917263	0.734254	0.155627
10_1200_120_60	0.827273	0.972806	0.766715	0.150356
10_1200_130_30	0.899811	0.865729	0.728509	0.135389
10_1200_130_45	0.865145	0.917263	0.734254	0.156307
10_1200_130_60	0.833603	0.972716	0.766715	0.147193
10_1200_140_30	0.899811	0.865729	0.728509	0.135027
10_1200_140_45	0.865145	0.917263	0.734254	0.156291
10_1200_140_60	0.834798	0.972716	0.766715	0.146639
10_1200_150_30	0.899811	0.865729	0.713257	0.13699
10_1200_150_45	0.865145	0.917263	0.736104	0.157117
10_1200_150_60	0.834798	0.971297	0.766715	0.147609
12.5_800_110_30	0.902072	0.850144	0.710501	0.141011
12.5_800_110_45	0.869494	0.886228	0.734447	0.149517
12.5_800_110_60	0.841918	0.968391	0.766943	0.150696
12.5_800_120_30	0.902439	0.848703	0.710145	0.142416
12.5_800_120_45	0.876494	0.88503	0.734447	0.148565
12.5_800_120_60	0.850615	0.968391	0.767255	0.149358
12.5_800_130_30	0.902439	0.84438	0.710145	0.141862
12.5_800_130_45	0.876494	0.88503	0.734447	0.152387
12.5_800_130_60	0.852217	0.968335	0.767255	0.147534
12.5_800_140_30	0.902439	0.840058	0.710145	0.141679
12.5_800_140_45	0.876494	0.88503	0.734447	0.151975
12.5_800_140_60	0.852217	0.967562	0.766943	0.146898
12.5_800_150_30	0.902439	0.840058	0.702969	0.143372
12.5_800_150_45	0.876494	0.877527	0.737863	0.15417
12.5_800_150_60	0.852217	0.965324	0.766715	0.149243
12.5_900_110_30	0.907638	0.84456	0.733683	0.138688
12.5_900_110_45	0.869494	0.884564	0.734254	0.150468
12.5_900_110_60	0.841918	0.968335	0.766943	0.150145
12.5_900_120_30	0.907834	0.84456	0.710145	0.140018
12.5_900_120_45	0.876494	0.884564	0.734254	0.149544
12.5_900_120_60	0.850615	0.968335	0.769706	0.14895
12.5_900_130_30	0.907834	0.84438	0.710145	0.139497
12.5_900_130_45	0.876494	0.884564	0.734254	0.153315
12.5_900_130_60	0.852217	0.965101	0.769706	0.147118
12.5_900_140_30	0.907834	0.840058	0.710145	0.139323
12.5_900_140_45	0.876494	0.880102	0.734254	0.152805
12.5_900_140_60	0.852217	0.965101	0.768566	0.146476
12.5_900_150_30	0.907834	0.840058	0.702969	0.140994
12.5_900_150_45	0.876494	0.875	0.737863	0.155054
12.5_900_150_60	0.852217	0.95977	0.766943	0.148837
12.5_1000_110_30	0.907638	0.84456	0.733683	0.138459
12.5_1000_110_45	0.869494	0.884564	0.734254	0.15034
12.5_1000_110_60	0.841918	0.965101	0.768566	0.151084
12.5_1000_120_30	0.907834	0.84456	0.710145	0.13979
12.5_1000_120_45	0.876494	0.884564	0.734254	0.149413
12.5_1000_120_60	0.850615	0.965101	0.774492	0.14985
12.5_1000_130_30	0.907834	0.84438	0.710145	0.139267
12.5_1000_130_45	0.876494	0.884564	0.734254	0.15319
12.5_1000_130_60	0.852217	0.961185	0.774492	0.148019
12.5_1000_140_30	0.907834	0.840058	0.710145	0.139093
12.5_1000_140_45	0.876494	0.880102	0.734254	0.152679
12.5_1000_140_60	0.852217	0.961185	0.768566	0.147371
12.5_1000_150_30	0.907834	0.840058	0.702969	0.140795
12.5_1000_150_45	0.876494	0.875	0.737863	0.154721
12.5_1000_150_60	0.852217	0.95977	0.766715	0.149746
12.5_1100_110_30	0.907638	0.84456	0.733683	0.138993
12.5_1100_110_45	0.87594	0.884564	0.734254	0.150554
12.5_1100_110_60	0.852217	0.965101	0.767459	0.151753
12.5_1100_120_30	0.907834	0.84456	0.70903	0.14032
12.5_1100_120_45	0.876494	0.884564	0.734254	0.149628
12.5_1100_120_60	0.852217	0.965101	0.774492	0.150507
12.5_1100_130_30	0.907834	0.84438	0.70903	0.139842
12.5_1100_130_45	0.876494	0.884564	0.734254	0.1534
12.5_1100_130_60	0.855102	0.961185	0.774492	0.148678
12.5_1100_140_30	0.907834	0.840058	0.70903	0.139668
12.5_1100_140_45	0.876494	0.880102	0.734254	0.15289
12.5_1100_140_60	0.855102	0.961185	0.767459	0.148036
12.5_1100_150_30	0.907834	0.840058	0.702969	0.141369
12.5_1100_150_45	0.876494	0.87396	0.737863	0.154922
12.5_1100_150_60	0.855102	0.95977	0.766715	0.150417
12.5_1200_110_30	0.907638	0.84456	0.731101	0.139738
12.5_1200_110_45	0.87594	0.884564	0.737863	0.150904
12.5_1200_110_60	0.852217	0.965101	0.774492	0.152434
12.5_1200_120_30	0.907834	0.84456	0.70903	0.141053
12.5_1200_120_45	0.876494	0.884564	0.737863	0.149984
12.5_1200_120_60	0.852217	0.965101	0.781481	0.151196
12.5_1200_130_30	0.907834	0.84438	0.70903	0.140701
12.5_1200_130_45	0.876494	0.884564	0.737863	0.153816
12.5_1200_130_60	0.855102	0.961185	0.781481	0.149485
12.5_1200_140_30	0.907834	0.840058	0.70903	0.140528
12.5_1200_140_45	0.876494	0.880102	0.737863	0.153307
12.5_1200_140_60	0.855102	0.961185	0.774492	0.148847
12.5_1200_150_30	0.907834	0.840058	0.702969	0.142321
12.5_1200_150_45	0.876494	0.873449	0.737944	0.155335
12.5_1200_150_60	0.855102	0.95977	0.766715	0.151271
15_800_110_30	0.910526	0.805699	0.691417	0.145483
15_800_110_45	0.879781	0.866828	0.733658	0.148485
15_800_110_60	0.852217	0.958333	0.766943	0.158582
15_800_120_30	0.912779	0.805699	0.691417	0.147827
15_800_120_45	0.890966	0.86399	0.73474	0.147899
15_800_120_60	0.852349	0.958333	0.767255	0.157992
15_800_130_30	0.912779	0.805699	0.691417	0.148371
15_800_130_45	0.890966	0.86399	0.73474	0.152476
15_800_130_60	0.861592	0.95752	0.767255	0.155291
15_800_140_30	0.912779	0.805699	0.68926	0.148351
15_800_140_45	0.890966	0.86399	0.73474	0.153147
15_800_140_60	0.861592	0.95752	0.766943	0.155034
15_800_150_30	0.912779	0.805699	0.689028	0.149602
15_800_150_45	0.890966	0.853511	0.735563	0.156036
15_800_150_60	0.861592	0.95752	0.766715	0.15761
15_900_110_30	0.912779	0.796915	0.700105	0.143538
15_900_110_45	0.879781	0.86606	0.731168	0.149385
15_900_110_60	0.852349	0.956372	0.766943	0.158034
15_900_120_30	0.916442	0.796915	0.693159	0.145856
15_900_120_45	0.890966	0.850455	0.73474	0.148843
15_900_120_60	0.852349	0.956372	0.768566	0.157459
15_900_130_30	0.916442	0.796915	0.693159	0.146465
15_900_130_45	0.890966	0.850455	0.73474	0.153361
15_900_130_60	0.861592	0.955504	0.768566	0.154752
15_900_140_30	0.916442	0.796915	0.693159	0.146446
15_900_140_45	0.890966	0.850455	0.73474	0.153928
15_900_140_60	0.861592	0.955504	0.766943	0.154494
15_900_150_30	0.916442	0.796915	0.689028	0.14768
15_900_150_45	0.890966	0.847458	0.735563	0.156848
15_900_150_60	0.861592	0.955504	0.766715	0.157073
15_1000_110_30	0.912779	0.796915	0.700105	0.143286
15_1000_110_45	0.879781	0.86399	0.731168	0.149458
15_1000_110_60	0.852349	0.955504	0.766715	0.159163
15_1000_120_30	0.916442	0.796915	0.693159	0.145603
15_1000_120_45	0.890966	0.849502	0.73474	0.148982
15_1000_120_60	0.852349	0.955504	0.766715	0.158558
15_1000_130_30	0.916442	0.796915	0.693159	0.146209
15_1000_130_45	0.890966	0.847458	0.73474	0.153492
15_1000_130_60	0.861592	0.953964	0.766715	0.155859
15_1000_140_30	0.916442	0.796915	0.693159	0.14619
15_1000_140_45	0.890966	0.847458	0.73474	0.154058
15_1000_140_60	0.861592	0.953964	0.766715	0.155602
15_1000_150_30	0.916442	0.796915	0.688487	0.147462
15_1000_150_45	0.890966	0.847015	0.735563	0.156775
15_1000_150_60	0.861592	0.953964	0.763702	0.15819
15_1100_110_30	0.912779	0.788036	0.700105	0.143549
15_1100_110_45	0.879781	0.86399	0.731168	0.149835
15_1100_110_60	0.856823	0.955504	0.766715	0.159821
15_1100_120_30	0.916442	0.788036	0.693159	0.146088
15_1100_120_45	0.890966	0.849502	0.73474	0.14936
15_1100_120_60	0.861592	0.955504	0.766715	0.159202
15_1100_130_30	0.916442	0.788036	0.693159	0.146695
15_1100_130_45	0.890966	0.847015	0.73474	0.15386
15_1100_130_60	0.863071	0.953964	0.766715	0.156506
15_1100_140_30	0.916442	0.785436	0.693159	0.146676
15_1100_140_45	0.890966	0.847015	0.73474	0.154423
15_1100_140_60	0.863071	0.953964	0.766715	0.156256
15_1100_150_30	0.916442	0.785436	0.688487	0.147949
15_1100_150_45	0.890966	0.846247	0.735563	0.157216
15_1100_150_60	0.863071	0.953964	0.763702	0.15885
15_1200_110_30	0.912779	0.788036	0.700105	0.144325
15_1200_110_45	0.879781	0.86399	0.733333	0.150088
15_1200_110_60	0.856823	0.955504	0.766715	0.160479
15_1200_120_30	0.916442	0.788036	0.693159	0.146835
15_1200_120_45	0.890966	0.849502	0.73474	0.149623
15_1200_120_60	0.861592	0.955504	0.766715	0.159865
15_1200_130_30	0.916442	0.788036	0.693159	0.147496
15_1200_130_45	0.890966	0.847015	0.73474	0.154176
15_1200_130_60	0.863071	0.953964	0.766715	0.157254
15_1200_140_30	0.916442	0.785436	0.693159	0.147477
15_1200_140_45	0.890966	0.847015	0.73474	0.154737
15_1200_140_60	0.863071	0.953964	0.766715	0.157006
15_1200_150_30	0.916442	0.785436	0.688487	0.148843
15_1200_150_45	0.890966	0.846247	0.735563	0.157521
15_1200_150_60	0.863071	0.953964	0.763702	0.159659

## Sheet: WRIST
S1Table1b
Bedrest and activity thresholds for the wrist-worn accelerometer
ARGUMENTS	Sensitivity	Specificity	Accuracy	SD		WRIST
150_500_250_30	0.910345	0.992063	0.864755	0.0808133
150_500_250_45	0.891501	0.995272	0.864755	0.0879402
150_500_250_60	0.838057	0.996429	0.834094	0.0908048
150_500_300_30	0.91411	0.989594	0.889182	0.0812787
150_500_300_45	0.895954	0.994193	0.889182	0.0888341
150_500_300_60	0.838057	0.995272	0.834094	0.0950475
150_500_350_30	0.91411	0.981417	0.890986	0.0843236
150_500_350_45	0.895954	0.994193	0.890986	0.0888138
150_500_350_60	0.838057	0.995272	0.834094	0.094777
150_500_400_30	0.91411	0.979334	0.890705	0.0720789
150_500_400_45	0.895954	0.993039	0.890986	0.0808007
150_500_400_60	0.838057	0.995238	0.834094	0.0947738
150_750_250_30	0.91411	0.989594	0.865415	0.0732268
150_750_250_45	0.891501	0.995272	0.864755	0.0773764
150_750_250_60	0.848552	0.996245	0.84243	0.0850119
150_750_300_30	0.921162	0.981417	0.89067	0.0736445
150_750_300_45	0.895954	0.994193	0.89259	0.0777843
150_750_300_60	0.852713	0.995272	0.852713	0.0881429
150_750_350_30	0.921162	0.978818	0.890986	0.0759861
150_750_350_45	0.895954	0.994193	0.890986	0.0782706
150_750_350_60	0.852713	0.995272	0.84193	0.0870616
150_750_400_30	0.922414	0.976982	0.890986	0.0670752
150_750_400_45	0.895954	0.993039	0.890986	0.068472
150_750_400_60	0.852713	0.995238	0.84193	0.0870797
200_500_250_30	0.91411	0.989594	0.889182	0.0773271
200_500_250_45	0.899807	0.994193	0.876812	0.0899865
200_500_250_60	0.844398	0.995272	0.84243	0.0927352
200_500_300_30	0.921162	0.981417	0.897123	0.0770882
200_500_300_45	0.910345	0.993307	0.898681	0.0906583
200_500_300_60	0.852713	0.994193	0.852713	0.0960456
200_500_350_30	0.921162	0.981073	0.897123	0.0807653
200_500_350_45	0.910345	0.993307	0.898681	0.0906569
200_500_350_60	0.852713	0.994193	0.852713	0.0923905
200_500_400_30	0.921162	0.979334	0.894832	0.0675231
200_500_400_45	0.910345	0.992602	0.890986	0.0823073
200_500_400_60	0.852713	0.994193	0.852713	0.0916052
200_750_250_30	0.922414	0.981417	0.889182	0.0696306
200_750_250_45	0.899807	0.994193	0.889182	0.0786613
200_750_250_60	0.875433	0.995272	0.870932	0.0884063
200_750_300_30	0.922414	0.981073	0.897123	0.0693822
200_750_300_45	0.914807	0.993307	0.896429	0.0788848
200_750_300_60	0.899807	0.994193	0.896429	0.090802
200_750_350_30	0.922414	0.978818	0.897123	0.0723296
200_750_350_45	0.914807	0.993307	0.893769	0.0795325
200_750_350_60	0.899807	0.994193	0.870932	0.0873349
200_750_400_30	0.932653	0.976982	0.897123	0.0626427
200_750_400_45	0.914807	0.992602	0.890986	0.0695604
200_750_400_60	0.899807	0.994193	0.869658	0.087817
250_1000_250_30	0.940816	0.980256	0.869658	0.0647536
250_1000_250_45	0.92674	0.992063	0.89279	0.0736429
250_1000_250_60	0.895118	0.994859	0.870932	0.0760202
250_1000_300_30	0.961039	0.977855	0.896429	0.064829
250_1000_300_45	0.92674	0.992063	0.896429	0.0739508
250_1000_300_60	0.899807	0.994193	0.886602	0.0781506
250_1000_350_30	0.961039	0.976982	0.896429	0.0683264
250_1000_350_45	0.92674	0.992063	0.896429	0.0754189
250_1000_350_60	0.899807	0.994193	0.886602	0.0766638
250_1000_400_30	0.963446	0.959397	0.894593	0.0699363
250_1000_400_45	0.92674	0.991968	0.896429	0.0657361
250_1000_400_60	0.899807	0.993039	0.870932	0.0776754
250_1250_250_30	0.940816	0.980256	0.86742	0.0643155
250_1250_250_45	0.92674	0.992063	0.890462	0.0732327
250_1250_250_60	0.899807	0.994172	0.886602	0.0789684
250_1250_300_30	0.961039	0.976982	0.895522	0.0642496
250_1250_300_45	0.92674	0.992063	0.896429	0.0735324
250_1250_300_60	0.914807	0.991968	0.890462	0.0806391
250_1250_350_30	0.961039	0.974359	0.895522	0.0677587
250_1250_350_45	0.92674	0.992063	0.896429	0.0749994
250_1250_350_60	0.914807	0.991968	0.89226	0.0795519
250_1250_400_30	0.963446	0.959397	0.89226	0.0695522
250_1250_400_45	0.92674	0.991968	0.896429	0.0654197
250_1250_400_60	0.914807	0.991968	0.885568	0.0807535
250_1500_250_30	0.940816	0.976982	0.867309	0.0609151
250_1500_250_45	0.92674	0.992063	0.890462	0.0724641
250_1500_250_60	0.899807	0.99409	0.886602	0.0785407
250_1500_300_30	0.961039	0.974359	0.893226	0.0610663
250_1500_300_45	0.92674	0.992063	0.896429	0.0727671
250_1500_300_60	0.914807	0.989594	0.890462	0.0802287
250_1500_350_30	0.961039	0.960557	0.893226	0.0645128
250_1500_350_45	0.92674	0.992063	0.896429	0.0742508
250_1500_350_60	0.914807	0.989594	0.89226	0.0791621
250_1500_400_30	0.963446	0.927907	0.867309	0.0668163
250_1500_400_45	0.92674	0.989594	0.896429	0.0645888
250_1500_400_60	0.914807	0.989594	0.885568	0.0803916
250_1750_250_30	0.940816	0.960557	0.867309	0.0685801
250_1750_250_45	0.92674	0.992063	0.890462	0.0721709
250_1750_250_60	0.899807	0.99409	0.886602	0.0776677
250_1750_300_30	0.961039	0.960557	0.891862	0.069121
250_1750_300_45	0.92674	0.992063	0.891862	0.0724189
250_1750_300_60	0.914807	0.989594	0.890462	0.0793915
250_1750_350_30	0.961039	0.960557	0.89226	0.0743978
250_1750_350_45	0.92674	0.992063	0.89226	0.0739
250_1750_350_60	0.914807	0.989594	0.890747	0.0786877
250_1750_400_30	0.963446	0.927907	0.867309	0.0757908
250_1750_400_45	0.92674	0.989594	0.89226	0.0641673
250_1750_400_60	0.914807	0.989594	0.885568	0.0799234
250_2000_250_30	0.961039	0.960557	0.891611	0.0667441
250_2000_250_45	0.92674	0.985274	0.889632	0.0696308
250_2000_250_60	0.914807	0.989594	0.894059	0.079345
250_2000_300_30	0.963446	0.960557	0.893226	0.0666801
250_2000_300_45	0.92674	0.985274	0.889632	0.0702489
250_2000_300_60	0.920415	0.985274	0.886602	0.0816406
250_2000_350_30	0.963446	0.960557	0.893226	0.0724305
250_2000_350_45	0.92674	0.985274	0.889632	0.0717547
250_2000_350_60	0.920415	0.985274	0.886602	0.0810702
250_2000_400_30	0.969388	0.919767	0.888517	0.0751767
250_2000_400_45	0.92674	0.985274	0.888517	0.0642641
250_2000_400_60	0.920415	0.985274	0.885568	0.0825513
300_1000_250_30	0.963446	0.976982	0.886338	0.0731759
300_1000_250_45	0.92674	0.991968	0.886602	0.0597548
300_1000_250_60	0.895118	0.9942	0.866303	0.078253
300_1000_300_30	0.963446	0.976982	0.89279	0.0738355
300_1000_300_45	0.92674	0.991968	0.89279	0.0599364
300_1000_300_60	0.899807	0.991968	0.886602	0.0807476
300_1000_350_30	0.963446	0.960557	0.894593	0.0755784
300_1000_350_45	0.92674	0.991968	0.892977	0.0620748
300_1000_350_60	0.899807	0.991968	0.886602	0.0790852
300_1000_400_30	0.965517	0.959397	0.886338	0.073972
300_1000_400_45	0.92674	0.991968	0.891862	0.0638664
300_1000_400_60	0.914807	0.991968	0.869658	0.0788523
300_1250_250_30	0.963446	0.960557	0.885189	0.0760865
300_1250_250_45	0.92674	0.991968	0.886602	0.059592
300_1250_250_60	0.899807	0.994172	0.886602	0.0812695
300_1250_300_30	0.963446	0.960557	0.885189	0.0746712
300_1250_300_45	0.92674	0.991968	0.890462	0.0597677
300_1250_300_60	0.914807	0.989594	0.890462	0.0833235
300_1250_350_30	0.963446	0.927907	0.885189	0.0763367
300_1250_350_45	0.92674	0.991968	0.89226	0.0618982
300_1250_350_60	0.914807	0.989594	0.89226	0.0820589
300_1250_400_30	0.965517	0.927907	0.865415	0.0748968
300_1250_400_45	0.92674	0.991968	0.891862	0.0638395
300_1250_400_60	0.921162	0.989594	0.885568	0.081905
300_1500_250_30	0.963446	0.927907	0.882978	0.0729325
300_1500_250_45	0.92674	0.989594	0.886602	0.0590109
300_1500_250_60	0.899807	0.99409	0.886602	0.0811245
300_1500_300_30	0.963446	0.927907	0.882978	0.0715334
300_1500_300_45	0.92674	0.989594	0.890462	0.0591903
300_1500_300_60	0.914807	0.987562	0.890462	0.0832126
300_1500_350_30	0.963446	0.921429	0.874856	0.0731018
300_1500_350_45	0.92674	0.989594	0.89226	0.0613772
300_1500_350_60	0.914807	0.987562	0.89226	0.0819432
300_1500_400_30	0.965517	0.914894	0.837438	0.0717222
300_1500_400_45	0.92674	0.989594	0.891862	0.0633741
300_1500_400_60	0.921162	0.987562	0.885568	0.0818067
300_1750_250_30	0.963446	0.921429	0.874856	0.0778876
300_1750_250_45	0.92674	0.989594	0.884058	0.0600109
300_1750_250_60	0.899807	0.99409	0.886602	0.0802648
300_1750_300_30	0.963446	0.921429	0.874856	0.0767586
300_1750_300_45	0.92674	0.989594	0.884058	0.0577639
300_1750_300_60	0.914807	0.987562	0.890462	0.0823904
300_1750_350_30	0.963446	0.921429	0.874856	0.0803744
300_1750_350_45	0.92674	0.989594	0.884058	0.0598726
300_1750_350_60	0.914807	0.987562	0.890747	0.0814671
300_1750_400_30	0.965517	0.908246	0.837438	0.0786396
300_1750_400_45	0.92674	0.989594	0.882943	0.0621877
300_1750_400_60	0.921162	0.987562	0.885568	0.0813353
300_2000_250_30	0.965517	0.912698	0.874856	0.0729046
300_2000_250_45	0.92674	0.985274	0.886602	0.0659582
300_2000_250_60	0.914807	0.987562	0.886602	0.083157
300_2000_300_30	0.965517	0.911565	0.874856	0.0711276
300_2000_300_45	0.92674	0.985274	0.881828	0.0642974
300_2000_300_60	0.921162	0.982578	0.886447	0.0856393
300_2000_350_30	0.965517	0.905952	0.874856	0.0751221
300_2000_350_45	0.92674	0.985274	0.881828	0.0674097
300_2000_350_60	0.921162	0.982578	0.886447	0.08466
300_2000_400_30	0.969388	0.904762	0.844828	0.0776813
300_2000_400_45	0.92674	0.985274	0.880713	0.069849
300_2000_400_60	0.921162	0.982578	0.859535	0.0850667
350_1000_250_30	0.965517	0.926744	0.886338	0.0721281
350_1000_250_45	0.940816	0.976982	0.89279	0.0547817
350_1000_250_60	0.899807	0.9942	0.866303	0.067042
350_1000_300_30	0.965517	0.926744	0.89279	0.0726947
350_1000_300_45	0.942907	0.976982	0.892977	0.0547339
350_1000_300_60	0.914807	0.991968	0.886602	0.069509
350_1000_350_30	0.965517	0.926744	0.894593	0.0732465
350_1000_350_45	0.953287	0.976982	0.894593	0.0571371
350_1000_350_60	0.914807	0.991968	0.886602	0.0681184
350_1000_400_30	0.978632	0.926744	0.886338	0.0715534
350_1000_400_45	0.963446	0.976982	0.891862	0.0605183
350_1000_400_60	0.921162	0.991968	0.869658	0.0666577
350_1250_250_30	0.965517	0.925078	0.885189	0.0749
350_1250_250_45	0.940816	0.974359	0.890462	0.0547486
350_1250_250_60	0.914807	0.994172	0.886602	0.0697773
350_1250_300_30	0.965517	0.922619	0.885189	0.0733224
350_1250_300_45	0.942907	0.974359	0.892977	0.054696
350_1250_300_60	0.921162	0.989594	0.890462	0.0717461
350_1250_350_30	0.965517	0.922619	0.885189	0.0739427
350_1250_350_45	0.953287	0.974359	0.892977	0.0570808
350_1250_350_60	0.921162	0.989594	0.89226	0.070799
350_1250_400_30	0.978632	0.919501	0.864331	0.0724139
350_1250_400_45	0.963446	0.974359	0.891862	0.0606596
350_1250_400_60	0.922145	0.989594	0.885568	0.0694974
350_1500_250_30	0.965517	0.921429	0.874856	0.0714833
350_1500_250_45	0.940816	0.974359	0.890462	0.0539847
350_1500_250_60	0.914807	0.99409	0.886602	0.0696602
350_1500_300_30	0.965517	0.919501	0.874856	0.0698865
350_1500_300_45	0.946367	0.974359	0.892977	0.0539374
350_1500_300_60	0.921162	0.987562	0.890462	0.0716677
350_1500_350_30	0.965517	0.919501	0.874856	0.0705155
350_1500_350_45	0.956747	0.974359	0.892977	0.0563994
350_1500_350_60	0.921162	0.987562	0.89226	0.070716
350_1500_400_30	0.978632	0.914894	0.837438	0.0689609
350_1500_400_45	0.963446	0.974359	0.891862	0.0600506
350_1500_400_60	0.922145	0.987562	0.885568	0.0694325
350_1750_250_30	0.965517	0.921429	0.874856	0.0783599
350_1750_250_45	0.940816	0.974359	0.889152	0.0553535
350_1750_250_60	0.914807	0.99409	0.886602	0.0686914
350_1750_300_30	0.965517	0.915713	0.874856	0.0770914
350_1750_300_45	0.946367	0.974359	0.889152	0.0531788
350_1750_300_60	0.921162	0.987562	0.890462	0.0707448
350_1750_350_30	0.965517	0.915713	0.874856	0.077603
350_1750_350_45	0.956747	0.974359	0.889152	0.0555463
350_1750_350_60	0.921162	0.987562	0.890747	0.0702026
350_1750_400_30	0.978632	0.908246	0.837438	0.0756136
350_1750_400_45	0.963446	0.974359	0.885568	0.0594018
350_1750_400_60	0.922145	0.987562	0.885568	0.0689152
350_2000_250_30	0.969388	0.905952	0.874856	0.0735765
350_2000_250_45	0.953061	0.974359	0.889152	0.0673421
350_2000_250_60	0.922145	0.987562	0.886602	0.072283
350_2000_300_30	0.969388	0.905952	0.874856	0.0716429
350_2000_300_45	0.963446	0.972125	0.883244	0.0631511
350_2000_300_60	0.923875	0.982578	0.886447	0.0750476
350_2000_350_30	0.969388	0.905952	0.874856	0.0723204
350_2000_350_45	0.963446	0.972125	0.883244	0.0663224
350_2000_350_60	0.923875	0.982578	0.886447	0.0744426
350_2000_400_30	0.978632	0.904762	0.844828	0.0748248
350_2000_400_45	0.965517	0.972125	0.883244	0.0719048
350_2000_400_60	0.92674	0.982578	0.859535	0.073842
400_1000_250_30	0.990366	0.926744	0.89279	0.0725583
400_1000_250_45	0.963446	0.967853	0.89612	0.0544261
400_1000_250_60	0.914807	0.991968	0.884533	0.0668642
400_1000_300_30	0.990366	0.926744	0.88788	0.0728922
400_1000_300_45	0.965517	0.967853	0.896429	0.0543264
400_1000_300_60	0.914807	0.991879	0.884533	0.0696439
400_1000_350_30	0.990366	0.919501	0.886338	0.072642
400_1000_350_45	0.965517	0.967853	0.896429	0.0568043
400_1000_350_60	0.914807	0.991879	0.884533	0.0682261
400_1000_400_30	0.990366	0.919501	0.864331	0.0756316
400_1000_400_45	0.969388	0.967853	0.89612	0.0605385
400_1000_400_60	0.921162	0.991879	0.869658	0.06678
400_1250_250_30	0.990366	0.919875	0.885189	0.0740322
400_1250_250_45	0.963446	0.966705	0.89612	0.0543103
400_1250_250_60	0.921162	0.991879	0.890462	0.0693414
400_1250_300_30	0.990366	0.919501	0.885189	0.074585
400_1250_300_45	0.965517	0.966705	0.896429	0.0541934
400_1250_300_60	0.921162	0.989594	0.890462	0.0719364
400_1250_350_30	0.990366	0.91844	0.864331	0.0742781
400_1250_350_45	0.965517	0.966705	0.896429	0.0566603
400_1250_350_60	0.921162	0.989594	0.89226	0.0709599
400_1250_400_30	0.990366	0.916076	0.860444	0.0774373
400_1250_400_45	0.969388	0.966705	0.89612	0.0605762
400_1250_400_60	0.922145	0.989594	0.884533	0.0696788
400_1500_250_30	0.990366	0.908246	0.866222	0.0701605
400_1500_250_45	0.963446	0.964409	0.89612	0.0540902
400_1500_250_60	0.921162	0.989594	0.890462	0.0732723
400_1500_300_30	0.990366	0.908246	0.866222	0.0706142
400_1500_300_45	0.965517	0.964409	0.896429	0.053993
400_1500_300_60	0.921162	0.987562	0.890462	0.0758312
400_1500_350_30	0.990366	0.908246	0.866222	0.0739305
400_1500_350_45	0.965517	0.964409	0.896429	0.0565033
400_1500_350_60	0.921162	0.987562	0.89226	0.0746154
400_1500_400_30	0.990366	0.908246	0.837438	0.0724309
400_1500_400_45	0.969388	0.960557	0.89226	0.0628522
400_1500_400_60	0.922145	0.987562	0.884533	0.0734324
400_1750_250_30	0.990366	0.900709	0.866222	0.0778236
400_1750_250_45	0.963446	0.960557	0.890462	0.0574935
400_1750_250_60	0.921162	0.989594	0.890462	0.0730509
400_1750_300_30	0.990366	0.900709	0.866222	0.0781867
400_1750_300_45	0.965517	0.931322	0.890462	0.0553747
400_1750_300_60	0.921162	0.987562	0.890462	0.0756373
400_1750_350_30	0.990366	0.9	0.866222	0.0808449
400_1750_350_45	0.965517	0.931322	0.89226	0.0576205
400_1750_350_60	0.921162	0.987562	0.890747	0.0747618
400_1750_400_30	0.990366	0.890747	0.837438	0.0788529
400_1750_400_45	0.969388	0.924784	0.882943	0.0631566
400_1750_400_60	0.922145	0.987562	0.884533	0.0737325
400_2000_250_30	0.990366	0.900709	0.84601	0.0829529
400_2000_250_45	0.965517	0.960557	0.889152	0.0687145
400_2000_250_60	0.922145	0.979094	0.894059	0.0804655
400_2000_300_30	0.990366	0.900709	0.84601	0.0833299
400_2000_300_45	0.969388	0.931322	0.881828	0.0677618
400_2000_300_60	0.923875	0.977612	0.884533	0.0831788
400_2000_350_30	0.990366	0.889632	0.844828	0.0861651
400_2000_350_45	0.969388	0.931322	0.881828	0.0706535
400_2000_350_60	0.923875	0.977612	0.884533	0.082866
400_2000_400_30	0.990366	0.888517	0.844828	0.087123
400_2000_400_45	0.978632	0.924784	0.878301	0.0766875
400_2000_400_60	0.92674	0.977612	0.85175	0.0825744
450_1000_250_30	0.990366	0.919875	0.886338	0.0748358
450_1000_250_45	0.965517	0.930949	0.879518	0.0579017
450_1000_250_60	0.921162	0.991879	0.866303	0.0636338
450_1000_300_30	0.990366	0.919501	0.886338	0.0750741
450_1000_300_45	0.966057	0.930949	0.89279	0.0583903
450_1000_300_60	0.921162	0.987562	0.866303	0.0662296
450_1000_350_30	0.990366	0.91844	0.862664	0.0745527
450_1000_350_45	0.966057	0.930949	0.892977	0.0603955
450_1000_350_60	0.921162	0.987562	0.866303	0.0651609
450_1000_400_30	0.990366	0.916076	0.84301	0.0770819
450_1000_400_45	0.978632	0.930949	0.879518	0.0641998
450_1000_400_60	0.921162	0.979094	0.865175	0.0610165
450_1250_250_30	0.990366	0.919501	0.847273	0.0774436
450_1250_250_45	0.965517	0.930949	0.879518	0.0638833
450_1250_250_60	0.932653	0.989594	0.884533	0.0661715
450_1250_300_30	0.990366	0.91051	0.847273	0.0778623
450_1250_300_45	0.966057	0.930949	0.879518	0.0612188
450_1250_300_60	0.932653	0.987562	0.884533	0.0685508
450_1250_350_30	0.990366	0.91051	0.847273	0.0772107
450_1250_350_45	0.966057	0.930949	0.879518	0.0629861
450_1250_350_60	0.932653	0.987562	0.884533	0.0679311
450_1250_400_30	0.990366	0.91051	0.837438	0.0797375
450_1250_400_45	0.978632	0.930949	0.879518	0.0678412
450_1250_400_60	0.932653	0.979094	0.86742	0.0645549
450_1500_250_30	0.990366	0.900709	0.84601	0.0741323
450_1500_250_45	0.965517	0.929716	0.872825	0.0639026
450_1500_250_60	0.934694	0.989594	0.884533	0.070487
450_1500_300_30	0.990366	0.900709	0.84601	0.0744374
450_1500_300_45	0.966057	0.929716	0.872825	0.0612617
450_1500_300_60	0.934694	0.987562	0.884533	0.0728435
450_1500_350_30	0.990366	0.9	0.84361	0.0772033
450_1500_350_45	0.966057	0.929716	0.872825	0.0630481
450_1500_350_60	0.934694	0.987562	0.884533	0.0719584
450_1500_400_30	0.990366	0.881748	0.829431	0.074794
450_1500_400_45	0.978632	0.919501	0.865301	0.0687893
450_1500_400_60	0.934694	0.979094	0.8663	0.0684783
450_1750_250_30	0.990366	0.9	0.84361	0.0894544
450_1750_250_45	0.965517	0.921429	0.8663	0.0652484
450_1750_250_60	0.934694	0.989594	0.874856	0.0678343
450_1750_300_30	0.990366	0.9	0.84361	0.0899006
450_1750_300_45	0.966057	0.921429	0.8663	0.0656316
450_1750_300_60	0.934694	0.987562	0.874856	0.0704003
450_1750_350_30	0.990366	0.895522	0.837438	0.0914449
450_1750_350_45	0.966057	0.921429	0.8663	0.0671797
450_1750_350_60	0.934694	0.987562	0.874856	0.0695674
450_1750_400_30	0.990366	0.87296	0.817164	0.0874202
450_1750_400_45	0.978632	0.910465	0.848187	0.0723452
450_1750_400_60	0.934694	0.979094	0.8663	0.0657018
450_2000_250_30	0.992248	0.875291	0.820598	0.0927684
450_2000_250_45	0.966057	0.905952	0.859875	0.0735722
450_2000_250_60	0.940171	0.974359	0.862468	0.0757538
450_2000_300_30	0.992248	0.868298	0.820598	0.0931217
450_2000_300_45	0.989619	0.905952	0.85175	0.0757878
450_2000_300_60	0.940171	0.962096	0.85676	0.0748585
450_2000_350_30	0.992248	0.864802	0.820598	0.0973108
450_2000_350_45	0.997955	0.905952	0.85175	0.0779679
450_2000_350_60	0.940171	0.95086	0.85676	0.0742155
450_2000_400_30	0.992248	0.857809	0.818283	0.0962423
450_2000_400_45	0.997955	0.880713	0.824117	0.0813525
450_2000_400_60	0.940171	0.95086	0.85175	0.0750551
